# Supplementary material for: The SlDOG1 Affect Biosynthesis of Steroidal Glycoalkaloids by Regulating GAME Expression in Tomato
Source: Int J Mol Sci. 2023 Feb 8;24(4):3360. doi: 10.3390/ijms24043360 (PMC9960814; doi:10.3390/ijms24043360)
Supplement: Supplementary file 1 [file ijms-24-03360-s001.zip]

Archive with 2 entries (2 files):
- Datas.xlsx
- supporting information.pdf
