# Supplementary material for: The SlDOG1 Affect Biosynthesis of Steroidal Glycoalkaloids by Regulating GAME Expression in Tomato
Source: Int J Mol Sci. 2023 Feb 8;24(4):3360. doi: 10.3390/ijms24043360 (PMC9960814; doi:10.3390/ijms24043360)
Supplement: Supplementary file 1 [file ijms-24-03360-s001.zip › Datas.xlsx]

## Sheet: Data S1
Supplemental Data S1. The primers used in this study		Note
Genes	Primer (5'-3')
Q-SlDOG1-F	ATGTGGTGACGGATGCTGATAG	qRT-PCR analysis
Q-SlDOG1-R	TCCATTCCCATCATCCTTGCC	qRT-PCR analysis
Q-SlGAME5-F	ATTTCTGCCTTGCCATCACG	qRT-PCR analysis
Q- SlGAME5-R	GCTTGCTATGTGGTTTGAGCTC	qRT-PCR analysis
Q- SlGAME5-like-F	TGCAGATTGATGGCACTTCAC	qRT-PCR analysis
Q- SlGAME5-like -R	ATCGAATGCCCCAACAACAG	qRT-PCR analysis
Q-GAME1-F	GAAGCGCGAAGATTAGAGAAGC	qRT-PCR analysis
Q-GAME1-R	TGCATCCTGAGCCATTTTGC	qRT-PCR analysis
Q-GAME9-F	TCACCCGAGCCATTAACAAC	qRT-PCR analysis
Q-GAME9-R	TCGTTCCATTTTCCGACGAG	qRT-PCR analysis
SlACTIN-F	GCCAAAGAAGATCAAGCACA	qRT-PCR analysis
SlACTIN-R	TCAGCATTAGGGCACTCCTT	qRT-PCR analysis
SlDOG1-F	F:AAAAAGCAGGCTTAATGACAGGAGGATCATGTAGTAGTCATG	For cloning
SlDOG1-R	R:AGAAAGCTGGGTATCACCATCCATTTGTATCTTCATTTC	For cloning
SlGAME5-F	F:AAAAAGCAGGCTTAATGAAAATAGAAAGAAAACAGAGTG	For cloning
SlGAME5-R	R:AGAAAGCTGGGTATCAAGACTCTATGATACACTTGC	For cloning
SlGAME5-like-F	F:AAAAAGCAGGCTTAATGAAAACTCAAAGAAAACAGAGTG	For cloning
SlGAME5-like-R	R:AGAAAGCTGGGTATCAGGACTCTCTGATATACTTGCTTG	For cloning
SlGAME1-F	F:AAAAAGCAGGCTTAATGGCAGGCGAAAACCTC	For cloning
SlGAME1-R	R:AGAAAGCTGGGTATTAATTAAGATTAAAATTCTTGATGTG	For cloning
SlGAME9-F	F:AAAAAGCAGGCTTAATGAGTATTGTAATTGATGATGATG	For cloning
SlGAME9-R	R:AGAAAGCTGGGTATCACATTTGTATTAACATTTGTAAATC	For cloning
Pro-SlGAME5-F	F:AAAAAGCAGGCTTATGATTTTGCTTCTTGCAATATGTAG	For cloning
Pro- SlGAME5-R	R:AGAAAGCTGGGTACTTGACTAAGGTGTGTCAAAATATAAAG	For cloning
Pro-SlGAME5-like-F	F:AAAAAGCAGGCTTATAGTGAAATGGGCACCACAAAAAC	For cloning
Pro- SlGAME5-like -R	R:AGAAAGCTGGGTAGAAAACAAAATCAATATTGGGATAATGC	For cloning
Pro-SlGAME1-F	F:AAAAAGCAGGCTTATTTCTGGAATTTTCTCTAAGGAATAG	For cloning
Pro-SlGAME1-R	R:AGAAAGCTGGGTATTTTACTACCCCAATACAAAGAACAG	For cloning

## Sheet: Data S2
Supplemental Data S2. Sequences information used in the phylogenetic tree
Genes	Accession number of NCBI
SlGAME1	BG132577
SlGAME31	XP_004233541.1
SlGAME32	XP_004233539.1
SlGAME7	NP_001352907.1
Solyc10g085230	NP_001348276.1
SCSGT3	ADJ96636.1
SlSGT1	NP_001280174.1
ScSGT1	NP_001305608.1
Sc SGT2	XP_006352842.1
SlGAME2	NP_001233860.1
ScGAME9	XP_015164502.1
CASGT1	PHT64882.1
SalDOG1	XP_023745242.1
HvDOG1L1	KAI5005151.1
HvDOG1L2	XP_044963081.1
BHvDOG1L5	BAJ95134.1
OsDOG1L3	KAB8081131.1
TaDOG1L4	BAO79416.1
AtDOG1	NP_199395.2
AtDOG1L1	NP_193601.5
AtDOG1L2	NP_193603.1
AtDOG1L3	NP_193604.2
AtDOG1L4	NP_193600.2
TaDOG1L1	XP_037404423.1
ZmDOG1L2	NP_001152723.1
ZmDOG1L4	NP_001341509.1
ZmDOG1L5-1	NP_001132337.1
ZmDOG1L5-2	NP_001333859.1
SbDOG1L1	XP_002455164.2
SbDOG1L2	XP_002441508.1
SbDOG1L3	XP_003455522.1
SbDOG1L4	XP_002456383.1
SbDOG1L5	XP_002457410.1
BdDOG1L1	XP_003565204.1
BdDOG1L3	XP_003567594.2
BdDOG1L4	XP_003567594.2

## Sheet: Data S3
Supplemental Data S3. Content of SAs and SGAs in different tissues in tomato plants
Compound name	Root	Stem	Leaf	Flower	Green	Red
cholesterol	2.12957e+06	2.74917e+06	2.95642e+06	2.97855e+06	1.27299e+06	1.71855e+06
solanidine	1.81809e+07	2.04106e+07	3.61921e+07	4.55644e+07	3.15466e+07	1.11499e+06
solanidine	1.74774e+07	1.72571e+07	3.31752e+07	4.08057e+07	2.85138e+07	976659
Tomatidenol/Solasodine	8.82076e+08	1.1593e+09	9.50699e+08	8.49178e+08	5.10408e+08	3.3872e+07
Tomatidenol/Solasodine	8.78274e+08	1.15403e+09	9.46247e+08	8.35234e+08	5.05467e+08	3.51751e+07
Tomatidenol/Solasodine	2.11407e+07	1.7506e+06	1.74148e+06	2.7362e+06	705441	300137
tomatid-3-one	4.53974e+08	5.20373e+08	2.11154e+06	2.7381e+07	5.51203e+06	5.36683e+07
tomatid-3-one	3.0102e+07	3.66496e+07	1.06245e+07	1.10013e+09	1.58213e+08	1.27408e+07
31-norcycloartanol	3.92942e+07	6.13668e+07	6.65029e+07	5.46036e+07	4.06301e+07	2.03775e+07
31-norcycloartanol	5.61663e+06	1.20406e+07	4.48487e+06	2.70078e+07	1.60837e+06	6.53008e+06
Tomatidine	8.5389e+07	9.19393e+07	1.28753e+08	4.11517e+08	8.93511e+07	6.47979e+07
Tomatidine	3.39391e+09	3.01112e+09	3.60151e+09	1.4264e+09	2.97137e+09	6.5197e+08
Soladulcidine	3.61702e+09	3.71146e+09	5.30231e+09	6.32522e+09	4.61438e+09	4.30091e+08
Hydroxytomatidenol	7.96274e+06	2.02284e+06	800224	1.00656e+08	2.94632e+06	5.46028e+07
Hydroxytomatidenol	217213	151767	191482	913918	20583.9	48238.4
Hydroxysolasodine	526406	124788	260206	5.0707e+07	102003	327887
furostanol-26-aldehyde	4.80683e+06	1.81523e+07	2.68924e+07	1.80266e+07	8.13237e+06	6.03578e+06
Hydroxytomatidine	1.13237e+09	7.14731e+08	1.19592e+08	1.8588e+09	2.67567e+07	2.09388e+08
Hydroxytomatidine	1.10737e+09	6.68116e+08	1.16936e+08	1.78502e+09	2.73609e+07	2.16428e+08
Hydroxytomatidine	3.95041e+06	2.08026e+06	1.86426e+06	3.25927e+07	741124	2.84982e+06
furostanol-type saponin	3.00798e+08	2.03502e+08	3.2309e+07	5.22311e+08	6.52265e+06	4.50835e+08
r-solanine	180369	112608	94763.6	822954	174926	70216.8
Tomatidine-O-rhamnoside	180098	54225.7	68159.3	2.93784e+07	2.22212e+06	1.95318e+07
Tomatidenol-O-hexoside	1.52961e+06	2.0898e+06	1.08707e+07	1.185e+06	4.96905e+06	3.1876e+06
Tomatidenol-O-hexoside	4.15999e+07	5.15015e+07	1.19238e+07	1.08678e+09	2.0736e+08	2.08336e+07
δ-tomatidine-Gal (δ-tomatine)	5.22202e+07	5.87388e+07	1.02592e+08	2.13787e+08	6.17229e+07	5.28799e+07
δ-tomatidine-Gal (δ-tomatine)	3.40585e+09	3.4577e+09	4.5122e+09	4.77397e+09	4.19269e+09	4.53379e+08
Caffeoyl tomatidine	3.45438e+06	3.08953e+06	9.31916e+06	2.41443e+07	2.89133e+06	2.39931e+06
Dihydroxy tomatidine-O-hexoside	9850.24	8911.79	23202	184430	3377.46	177934
Dihydroxy tomatidine-O-rhamnoside-O-pentoside	5650.94	6742.52	11452.4	162860	71369.6	4404.8
γ-tomatine	15467.2	72126.5	151396	107129	39928	26249.2
Dihydroxy tomatidine-O-hexosyl-O-pentoside	6448.78	18343.2	17787.9	27967.9	32582.5	73125.9
Dihydroxy tomatidine-O-hexosyl-O-rhamnoside	1692.63	47608.7	1.45257e+06	3.06835e+06	76741.6	817999
Dihydroxy tomatidine-O-hexosyl-O-rhamnoside	16273.1	202150	274177	314908	31440.8	3577.34
Acetyl hydroxy tomatidine-O-hexosyl-O-hexoside	121910	60201.4	20493.6	796622	512237	3.27667e+08
Acetyl hydroxy tomatidine-O-hexosyl-O-hexoside	8638.43	55739.8	24984.1	987659	22637.3	1.10878e+07
Acetyl hydroxy tomatidine-O-hexosyl-O-hexoside	34443.9	29144.2	229391	65690.2	12940.6	8898.58
β2-tomatidine	1.82667e+06	2.99245e+06	1.39983e+06	4.17924e+06	1.62025e+06	1.92527e+06
hydroxyl-a-Solasonine	42160.6	199577	99756.7	2.64729e+06	70711.7	225290
hydroxyl-b-Soladulcidine	14359.1	32944.4	112704	1.24526e+06	54819.7	115718
β1-tomatine	29000.8	24426.4	140143	1.44441e+06	124470	545714
β1-tomatine	914689	1.19616e+06	1.32239e+06	3.27084e+06	443855	3.52448e+07
Hydroxytomatidenol-tri-O-hexoside	79048.6	165391	119846	96460.8	33258	460195
Feruoyl hydroxy tomatidine-O-hexosyl-O-pentoside	4466.54	875293	255003	1.53705e+06	49507.6	206131
dehydrofilotomatine	6.68072e+06	5.44453e+06	8.50066e+06	1.86414e+07	3.99535e+06	563446
dehydrotomatine	335162	335689	364073	2.41552e+06	168951	48727.6
α-tomatine	2.45444e+06	1.56934e+06	1.45238e+07	1.20085e+08	6.12792e+06	3.51233e+06
filotomatine	1.61446e+06	2.28307e+06	6.59252e+06	5.46566e+06	3.32987e+06	1.17562e+06
Neorickiioside A	4.48931e+06	4.25608e+06	1.39785e+06	3.53013e+06	342751	1.44566e+06
Neorickiioside A	3.26749e+06	4.95891e+06	410066	2.77352e+06	391993	43070.7
di-hydroxy-dehydrotomatine	7920.92	13440.9	2868.59	14288.2	3216.09	1.01425e+06
Di-hydroxy-tomatine	153879	66807.2	49494.9	22012.8	68312.1	4.03039e+07
Caffeoyl hydroxy tomatidine-di-O-hexosyl-O-pentoside	11734.7	10858.8	4584.9	4741.52	4882.11	3.31583e+06
Lycoperoside B	415409	429987	197307	1.89083e+07	8.33387e+06	1.44921e+07
Lycoperoside B	5.92686e+06	5.78971e+06	1.20515e+06	7.03132e+07	1.82028e+07	1.45995e+07
Lycoperoside B	6.12992e+06	5.66893e+06	1.21816e+06	7.42839e+07	1.85537e+07	1.4257e+07
(Lycoperoside H) FA or (Hydroxy-α-Tomatine) FA III	784751	767789	146005	8.78042e+06	2.04461e+06	2.26068e+06
(Lycoperoside H) FA or (Hydroxy-α-Tomatine) FA I	619968	564201	80698.5	7.80442e+06	1.20078e+06	2.1053e+06
Acetoxy-hydroxy tomatine	3115.43	4441.02	7197.92	658103	151731	379658
esculeoside B-hex+xyl	71433.8	20052.5	27945.9	3292.61	1837.27	10961.1
esculeoside B-hex+rha	4844.9	15190	12050.5	107025	4923.57	3151.49
esculeoside B-hex+rha	742.289	11636.8	13559	103734	4352.79	3662.46
Acetyl hydroxy tomatidine-O-hexoside	295764	54309.1	16910.1	1.14648e+06	349300	3.64421e+08
Acetyl hydroxy tomatidine-di-O-hexoside	494682	109951	35144.7	1.32904e+06	3.71112e+06	6.4108e+08
Dehydrolycoperoside G, Dehydrolycoperoside F or Dehydroescoleoside A	48142.3	16753	16632.6	781145	523153	8.2331e+07
Lycoperoside F-1	44667.6	22569.8	16872.2	944941	135761	1.51736e+08

## Sheet: Data S4
Supplemental Data S4. Metabolic data of 298 tomato samples
Samples	Content of α-tomatine
TS-10	14.6459
TS-101	15.6383
TS-103	15.1687
TS-105	16.6683
TS-107	16.5287
TS-109	13.307
TS-11	16.4062
TS-110	16.0211
TS-112	15.1076
TS-113	16.3609
TS-114	15.9101
TS-115	15.751
TS-117	16.1504
TS-118	15.6302
TS-119	16.4623
TS-12	16.0726
TS-120	13.8786
TS-121	19.3295
TS-122	16.1595
TS-123	19.9714
TS-124	17.9444
TS-125	16.721
TS-127	16.973
TS-128	16.5158
TS-130	15.3394
TS-131	14.8635
TS-135	16.1113
TS-136	16.1204
TS-137	16.6761
TS-138	14.4987
TS-139	16.944
TS-140	16.1773
TS-142	15.3587
TS-144	15.6678
TS-145	16.5653
TS-149	16.7056
TS-152	13.3118
TS-155	14.867
TS-157	14.5697
TS-158	15.8816
TS-159	16.8918
TS-161	15.2894
TS-162	12.5265
TS-163	16.7236
TS-164	17.1557
TS-165	15.7178
TS-167	16.0948
TS-168	15.0216
TS-169	15.0434
TS-170	14.338
TS-174	16.1234
TS-176	15.2561
TS-177	14.4251
TS-178	14.4466
TS-179	16.3055
TS-18	15.1634
TS-180	16.7027
TS-182	15.2418
TS-183	15.0419
TS-184	15.9203
TS-187	15.1023
TS-188	14.9353
TS-19	14.5364
TS-191	16.5239
TS-192	16.2893
TS-193	14.6348
TS-194	15.6063
TS-195	16.1414
TS-196	12.8249
TS-197	14.0797
TS-198	15.4937
TS-2	14.0486
TS-20	15.1429
TS-201	15.1099
TS-203	15.087
TS-205	13.9206
TS-206	16.5168
TS-21	16.607
TS-211	16.975
TS-216	18.8515
TS-218	14.1485
TS-22	18.4199
TS-221	16.2854
TS-222	16.7139
TS-23	16.6952
TS-232	16.6226
TS-233	16.4239
TS-235	14.6829
TS-236	15.7665
TS-238	16.5557
TS-24	16.8192
TS-241	15.997
TS-242	14.6879
TS-243	14.7023
TS-245	17.9734
TS-246	14.3693
TS-247	15.9114
TS-248	12.8181
TS-250	15.4377
TS-252	15.7801
TS-253	14.944
TS-254	14.809
TS-255	16.6196
TS-257	15.5759
TS-258	16.1001
TS-263	15.8939
TS-264	13.8362
TS-266	15.9403
TS-269	12.7918
TS-27	14.1322
TS-270	14.1781
TS-272	16.2022
TS-273	15.8551
TS-275	15.271
TS-276	16.9552
TS-278	15.0894
TS-28	17.1016
TS-280	13.5911
TS-281	15.6086
TS-283	13.2847
TS-284	16.8321
TS-285	15.2236
TS-288	17.049
TS-290	14.4151
TS-292	16.1452
TS-294	15.8432
TS-297	13.5067
TS-30	15.4655
TS-300	16.9422
TS-301	15.6452
TS-33	16.2896
TS-34	16.4047
TS-35	15.1099
TS-38	15.8222
TS-39	18.7936
TS-4	18.0432
TS-40	15.0762
TS-401	14.4017
TS-415	16.5934
TS-416	16.9035
TS-428	16.1825
TS-43	16.6379
TS-430	17.0968
TS-432	14.5851
TS-44	16.7641
TS-45	15.0155
TS-450	12.3116
TS-48	16.2247
TS-49	17.0013
TS-5	13.2262
TS-50	17.7588
TS-501	13.5398
TS-503	14.1015
TS-505	15.3133
TS-506	16.6605
TS-507	16.2202
TS-508	14.1776
TS-509	14.7259
TS-51	15.1702
TS-510	16.0136
TS-511	14.3726
TS-512	15.1526
TS-513	13.182
TS-514	13.9145
TS-515	14.7617
TS-516	13.6459
TS-517	13.8191
TS-518	14.5078
TS-519	13.744
TS-520	16.445
TS-522	14.6431
TS-523	14.2592
TS-524	15.4638
TS-525	15.0349
TS-526	15.0795
TS-528	14.4365
TS-529	14.4751
TS-530	13.5347
TS-531	13.7721
TS-532	16.39
TS-533	15.8905
TS-534	15.5565
TS-536	16.0071
TS-537	17.0626
TS-538	16.3139
TS-539	17.0852
TS-54	14.8262
TS-540	15.6927
TS-542	15.6406
TS-545	15.8036
TS-546	16.0285
TS-547	15.5038
TS-548	15.2063
TS-549	16.5899
TS-55	16.1485
TS-550	15.7572
TS-551	15.9266
TS-552	15.8858
TS-554	15.1575
TS-556	15.5915
TS-557	16.4792
TS-558	15.6133
TS-559	16.1101
TS-56	16.8908
TS-560	14.4275
TS-561	16.227
TS-563	17.0212
TS-564	14.3615
TS-565	14.0536
TS-566	14.8467
TS-567	16.0132
TS-569	16.257
TS-570	17.0098
TS-572	14.7214
TS-573	16.3231
TS-574	16.5414
TS-575	15.4137
TS-576	16.8841
TS-578	15.3277
TS-579	15.0554
TS-580	15.606
TS-583	15.615
TS-584	16.2578
TS-585	16.515
TS-588	16.0342
TS-589	15.1009
TS-59	18.3505
TS-590	16.0085
TS-591	15.0969
TS-592	17.0582
TS-593	15.0183
TS-594	15.8259
TS-595	15.7921
TS-596	13.5744
TS-597	17.0173
TS-598	17.1213
TS-599	16.1969
TS-6	15.0991
TS-60	15.042
TS-600	14.0744
TS-604	13.4722
TS-605	16.1121
TS-606	15.3979
TS-607	14.4555
TS-61	16.9267
TS-610	14.5409
TS-611	14.7253
TS-612	16.0868
TS-613	15.231
TS-614	16.6595
TS-615	14.9922
TS-616	14.6438
TS-618	16.1746
TS-620	13.8317
TS-621	13.6157
TS-622	14.5735
TS-623	16.4437
TS-624	16.721
TS-625	15.8124
TS-627	16.7308
TS-628	18.6696
TS-629	15.6199
TS-63	15.0587
TS-630	16.4968
TS-632	17.0413
TS-635	16.2612
TS-636	16.7816
TS-64	15.3192
TS-640	15.6788
TS-641	16.862
TS-642	12.9802
TS-643	16.7157
TS-644	14.2777
TS-646	13.6914
TS-647	16.8323
TS-649	15.0792
TS-650	15.8115
TS-651	16.8461
TS-652	15.3299
TS-655	16.0773
TS-66	17.1643
TS-68	15.1412
TS-70	14.4645
TS-71	15.9148
TS-73	16.5981
TS-75	16.3455
TS-76	15.0281
TS-77	15.8419
TS-82	15.3984
TS-86	15.6839
TS-88	16.6945
TS-89	16.7574
TS-9	14.5878
TS-91	13.2286
TS-94	16.1107
TS-95	16.8272
TS-97	18.6732
TS-99	16.4643

## Sheet: Data S5
Supplemental Data S5.Candidate gene set in leadsing snp ((10_63636442) linked region
Gene	Annotation
Solyc10g085150.2.1	Alkyl transferase (AHRD V3.3 *** K4D3U9_SOLLC)
Solyc10g085160.2.1	S-adenosyl-L-methionine-dependent methyltransferases superfamily protein (AHRD V3.3 *** B3H734_ARATH)
Solyc10g085170.3.1	GDSL esterase/lipase (AHRD V3.3 *** A0A2G2YM07_CAPAN)
Solyc10g085180.2.1	PHD finger protein ALFIN-LIKE 1 (AHRD V3.3 *** A0A1U8E9Y3_CAPAN)
Solyc10g085190.2.1	2-oxoglutarate (2OG) and Fe(II)-dependent oxygenase superfamily protein (AHRD V3.3 *** F4J670_ARATH)
Solyc10g085200.2.1	Acyl-CoA oxidase/dehydrogenase (AHRD V3.3 *** A0A200PWV2_9MAGN)
Solyc10g085205.1.1	Retrovirus-related Pol polyprotein from transposon TNT 1-94 (AHRD V3.3 *-* A0A2K3MS94_TRIPR)
Solyc10g085210.2.1	BZIP family transcription factor (AHRD V1 ***- D7LZU5_ARALY)
Solyc10g085215.1.1	UvrABC system C protein (AHRD V3.3 *** AT5G01350.1)
Solyc10g085220.3.1	Heparanase-like protein 3 (AHRD V3.3 *** A0A1U8EH62_CAPAN)
Solyc10g085230.2.1	ripening-related mRNA 1b
Solyc10g085240.1.1	UDP-glycosyltransferase 76E1 (AHRD V3.3 *** U76E1_SOLLC)
Solyc10g085250.2.1	Unknown protein
Solyc10g085260.1.1	UDP-glycosyltransferase 76E1 (AHRD V3.3 *-* U76E1_SOLLC)
Solyc10g085280.1.1	UDP-glycosyltransferase 76E1 (AHRD V3.3 *** U76E1_SOLLC)
Solyc10g085290.3.1	BAG family molecular chaperone regulator 4 (AHRD V3.3 *** A0A2I0X8N7_9ASPA)
Solyc10g085300.2.1	hypothetical protein (Protein of unknown function%2C DUF538) (AHRD V3.3 *** AT3G08890.2)

## Sheet: Data S6
Supplemental Data S5. Expression patterns of SlGAM5, SlGAME5-Like, SlGAME1 and SlDOG1 in 20 different tissues and developmental stages in tomato.
Gene	Annotation	Chr	Start	End	Strand	10DPA_1	10DPA_2	10DPA_3	10DPA	20DPA_1	20DPA_2	20DPA_3	20DPA	IMG_1	IMG_2	IMG_3	IMG	MG_1	MG_2	MG_3	MG	Br_1	Br_2	Br_3	Br	Br3_1	Br3_2	Br3_3	Br3	Br7_1	Br7_2	Br7_3	Br7	Br10_1	Br10_2	Br10_3	Br10	Br15_1	Br15_2	Br15_3	Br15	F30_1	F30_2	F30_3	F30	F45_1	F45_2	F45_3	F45
Solyc10g085210.1（SlDOG1）	BZIP family transcription factor (AHRD V1 ***- D7LZU5_ARALY)	10	64481124	64482687	-	0	0	0	0	0	0	0	0	0.935028	0.416813	0.156784	0.502875	0.136243	0.504056	0	0.213433	0.582911	1.06804	3.57001	1.74032	1.26661	1.10921	0.742304	1.03937	0.987255	0.438548	0.57488	0.666894	9.97549	2.45576	0.172168	4.20114	6.26108	4.33941	9.20265	6.60105	0.0628659	0.136962	0	0.0666094	0.384467	0.504807	0.278742	0.389339
Solyc10g085230.1（SlGAME5)	UDP-glucosyltransferase (AHRD V1 **** C0LNQ9_MAIZE)%3B contains Interpro domain(s) IPR002213 UDP-glucuronosyl/UDP-glucosyltransferase	10	64500134	64501703	+	14.2502	27.9793	13.3546	18.528	36.666	14.1443	13.2317	21.3473	11.7486	4.32575	23.4713	13.1819	5.37303	29.5561	11.2759	15.4017	1121.43	980.68	1862.44	1321.52	2495.71	4204.8	5967.54	4222.68	616.684	771.221	360.768	582.891	173.511	598.928	520.177	430.872	129.009	138.201	1061.13	442.779	0.358837	0.248748	0.581484	0.396356	0.741011	2.88143	1.7357	1.78605
Solyc10g085240.1（SlGAME5-like)	UDP-glucosyltransferase (AHRD V1 **-- C0LNQ9_MAIZE)%3B contains Interpro domain(s) IPR002213 UDP-glucuronosyl/UDP-glucosyltransferase	10	64504048	64505937	+	0.408266	0.587841	0.44786	0.481322	0.241678	0.682494	0.344357	0.422843	0.489305	0	1.23068	0.57333	0.819914	0	0.602728	0.474214	4.61374	4.78567	16.8138	8.73775	5.92642	41.2122	36.8058	27.9815	3.61645	9.59287	2.55712	5.25548	1.37814	12.5941	6.03644	6.66957	1.09215	1.84505	11.4058	4.78101	0.16449	0.322529	0.195471	0.227497	0.172452	0	0.401134	0.191195
Solyc07g043490.1(SlGAME1)	UDP-glucosyltransferase family 1 protein (AHRD V1 **-* C6KI43_CITSI)%3B contains Interpro domain(s) IPR002213 UDP-glucuronosyl/UDP-glucosyltransferase	7	57317900	57319351	+	61.3141	19.1089	32.8815	37.7682	75.4194	47.1225	15.7835	46.1085	0.886179	2.97798	8.68124	4.1818	2.36399	4.373	4.03612	3.59104	0.55777	1.49889	0.331252	0.795972	0.418252	0.261259	0.126273	0.268595	1.16268	0	10.2683	3.81031	0	0.25065	0	0.0835501	0.443781	1.56863	0	0.670803	105.423	67.939	170.609	114.657	10.0065	60.5403	42.2484	37.5984
Note: Those data were from previous research by Li, Y. et al. MicroTom Metabolic Network: Rewiring Tomato Metabolic Regulatory Network throughout the Growth Cycle. Mol Plant. 13,1203-1218 (2020).
[truncated: 36 more columns]
